# Supplementary material for: H2A.Z and H3:K56Q Affect Transcription Through Chromatin and Yeast FACT-Dependent Nucleosome Unfolding
Source: Int J Mol Sci. 2025 Nov 10;26(22):10887. doi: 10.3390/ijms262210887 (PMC12652531; doi:10.3390/ijms262210887)
Supplement: Supplementary file 1 [file ijms-26-10887-s001.zip]

Archive with 1 entries (1 files):
- ijms-3908964-supplementary.pdf
